# Supplementary material for: Capillary Zone Electrophoresis in Tandem with Flow Cytometry in Viability Study of Various ATCC Bacterial Strains under Antibiotic Treatment
Source: Int J Environ Res Public Health. 2022 Feb 6;19(3):1833. doi: 10.3390/ijerph19031833 (PMC8835228; doi:10.3390/ijerph19031833)
Supplement: Supplementary file 1 [file ijerph-19-01833-s001.zip]

Archive with 1 entries (1 files):
- ijerph-1577263-supplementary.pdf
